# Supplementary material for: Characterization and prediction of non-melanoma skin cancer incidence in China: Joinpoint regression and age-period-cohort model
Source: PLoS One. 2025 Jun 17;20(6):e0319486. doi: 10.1371/journal.pone.0319486 (PMC12173395; doi:10.1371/journal.pone.0319486)
Supplement: S1 File — (XLSX) [file pone.0319486.s001.xlsx]

## Sheet: National
year age	0-	1-4	5-9	10-14	15-19	20-24	25-29	30-34	35-39	40-44	45-49	50-54	55-59	60-64	65-69	70-74	75-79	80-84	85+
Incident of NMSC in 2005	0	0.07	0	0.03	0.12	0.11	0.29	0.28	0.64	1.06	1.45	1.81	2.99	4.69	6.39	9.43	15.11	15.43	20.47
Incident of NMSC in 2006	0.27	0.06	0.04	0.09	0.18	0.1	0.32	0.14	0.7	1.22	1.14	2.04	2.97	4.26	5.72	10.71	14.15	22.95	32.72
Incident of NMSC in 2007	0	0	0.04	0.12	0.07	0.17	0.35	0.36	0.55	1.03	1.44	2.22	3.13	4.29	6.02	9.81	14.43	20.91	30.82
Incident of NMSC in 2008	0.23	0.05	0	0.06	0.26	0.2	0.27	0.52	0.68	0.9	1.34	2.25	2.59	4.86	6.3	12.74	16.02	19.74	30.77
Incident of NMSC in 2009	0.16	0.04	0.03	0.11	0.04	0.08	0.3	0.36	0.44	0.72	1.1	1.76	2.77	4.42	5.93	9.57	14.36	20.59	24.33
Incident of NMSC in 2010	0	0.07	0.04	0.12	0.08	0.17	0.24	0.4	0.5	0.86	1.17	1.69	3.02	4.79	5.77	8.58	12.99	20.1	23.35
Incident of NMSC in 2011	0	0.09	0.06	0.09	0.16	0.21	0.21	0.27	0.64	0.83	1.19	1.87	3.14	4.76	6.67	10.38	14.46	21.34	28.74
Incident of NMSC in 2012	0.21	0.03	0.06	0.03	0.1	0.19	0.28	0.41	0.49	0.85	1.49	2.11	3.24	5.07	7.27	8.99	14.27	20.47	27.92
Incident of NMSC in 2013	0.05	0.08	0.06	0.08	0.09	0.14	0.22	0.41	0.58	0.98	1.16	1.76	2.96	4.49	6.28	8.93	14.39	19.26	25.87
Incident of NMSC in 2014	0	0.03	0.07	0.1	0.15	0.18	0.23	0.34	0.57	0.82	1.21	1.96	2.96	5.08	6.75	9.73	13.89	20.52	26.9
Incident of NMSC in 2015	0.03	0.07	0.05	0.11	0.18	0.15	0.32	0.39	0.6	0.93	1.31	1.93	3.08	4.64	6.76	9.86	14.27	19.7	28.13
Incident of NMSC in 2016	0.21	0.04	0.08	0.1	0.14	0.15	0.32	0.42	0.49	0.82	1.2	2.29	2.76	4.86	6.98	9.95	14.76	20.84	28.23
Incident of NMSC in 2017	0.06	0.09	0.09	0.12	0.21	0.21	0.28	0.45	0.55	0.85	1.34	2.31	2.56	4.94	7.13	10.39	14.21	22.21	30.31
Incident of NMSC in 2018	0.09	0.12	0.11	0.12	0.19	0.17	0.3	0.44	0.58	0.79	1.32	2.28	2.94	5.22	7.64	11.61	15.6	23.33	33.9
	0-	1-4	5-9	10-14	15-19	20-24	25-29	30-34	35-39	40-44	45-49	50-54	55-59	60-64	65-69	70-74	75-79	80-84	85+
pop	328711	1499272	2496876	3308064	4262016	4736635	4186010	4567224	4658126	5008480	4842373	4093564	2840819	2109422	2049628	1781580	1164872	628448	361567
case of NMSC in 2005	0	1.04949	0	0.992419	5.11442	5.2103	12.1394	12.7882	29.812	53.0899	70.2144	74.0935	84.9405	98.9319	130.971	168.003	176.012	96.9695	74.0128
pop	366806	1664935	2554453	3463714	4346208	4986761	4689395	4914363	5312157	5491492	5098023	4605257	3195320	2369247	2184071	1951450	1286489	692922	394259
case of NMSC in 2006	0.990376	0.998961	1.02178	3.11734	7.82317	4.98676	15.0061	6.88011	37.1851	66.9962	58.1175	93.9472	94.901	100.93	124.929	209	182.038	159.026	129.002
pop	406298	1692059	2533898	3380370	4330107	5241847	4818883	4701146	5301698	5365826	4920675	4694874	3352967	2472038	2158312	1967923	1316812	731771	421807
case of NMSC in 2007	0	0	1.01356	4.05644	3.03107	8.91114	16.8661	16.9241	29.1593	55.268	70.8577	104.226	104.948	106.05	129.93	193.053	190.016	153.013	130.001
pop	435222	1873291	2562894	3429471	4303883	5632792	5472349	5029723	5757160	5652071	5690334	5549035	4144899	2983245	2334053	2213476	1616957	911879	546050
case of NMSC in 2008	1.00101	0.936646	0	2.05768	11.1901	11.2656	14.7753	26.1546	39.1487	50.8686	76.2505	124.853	107.353	144.986	147.045	281.997	259.037	180.005	168.02
pop	620042	2733157	3612024	4558667	5426773	7355399	7240893	6644560	7331681	7196705	7354331	6638912	5485661	3916364	2951001	2623699	1984938	1121727	673988
case of NMSC in 2009	0.992067	1.09326	1.08361	5.01453	2.17071	5.88432	21.7227	23.9204	32.2594	51.8163	80.8976	116.845	151.953	173.103	174.994	251.088	285.037	230.964	163.981
pop	1039937	4478478	5691873	6632136	7631685	10402751	10258234	9674312	10695580	10837964	10700624	9271970	8211844	5800088	4226310	3660461	2856613	1626951	955124
case of NMSC in 2010	0	3.13493	2.27675	7.95856	6.10535	17.6847	24.6198	38.6972	53.4779	93.2065	125.197	156.696	247.998	277.824	243.858	314.068	371.074	327.017	223.021
pop	1296974	5526014	6691064	7423553	8822941	11875975	11926174	11344972	12182268	12759799	12629340	10367143	10032914	7114395	5113489	4191455	3369063	1939748	1141190
case of NMSC in 2011	0	4.97341	4.01464	6.6812	14.1167	24.9395	25.045	30.6314	77.9665	105.906	150.289	193.866	315.033	338.645	341.07	435.073	487.167	413.942	327.978
pop	1876699	7639169	8966889	9485568	11949307	16424691	16149358	15419192	15927097	17829944	17092061	13679936	14055861	10112526	7040979	5563404	4541419	2697064	1615242
case of NMSC in 2012	3.94107	2.29175	5.38013	2.84567	11.9493	31.2069	45.2182	63.2187	78.0428	151.555	254.672	288.647	455.41	512.705	511.879	500.15	648.06	552.089	450.976
pop	2111613	8951470	10939492	10644355	13241576	17987676	18225832	17225402	17688823	20262762	19593179	15942076	16276706	12229639	8413853	6396462	5227037	3176953	1963784
case of NMSC in 2013	1.05581	7.16118	6.5637	8.51548	11.9174	25.1827	40.0968	70.6241	102.595	198.575	227.281	280.581	481.79	549.111	528.39	571.204	752.171	611.881	508.031
pop	2814044	11790643	14158817	13477475	16278953	22270337	23654798	21777508	22178903	25154963	24871943	20860587	19878526	16141504	11185605	8198251	6623616	4220840	2706034
case of NMSC in 2014	0	3.53719	9.91117	13.4775	24.4184	40.0866	54.406	74.0435	126.42	206.271	300.951	408.868	588.404	819.988	755.028	797.69	920.02	866.116	727.923
pop	3019983	13723612	16269160	14899753	17255204	23172769	26646434	24318007	23980557	27069161	28165992	24368121	21118676	18741286	13102481	9531954	7359252	4867545	3305902
case of NMSC in 2015	0.905995	9.60653	8.13458	16.3897	31.0594	34.7592	85.2686	94.8402	143.883	251.743	368.974	470.305	650.455	869.596	885.728	939.851	1050.17	958.906	929.95
pop	3815719	16507793	20027315	18146881	20633230	26580417	30491843	27908572	29065165	31514690	34173467	28879966	24484064	22818464	16408891	11537525	8712937	5872725	3985758
case of NMSC in 2016	8.01301	6.60312	16.0219	18.1469	28.8865	39.8706	97.5739	117.216	142.419	258.42	410.082	661.351	675.76	1108.98	1145.34	1147.98	1286.03	1223.88	1125.18
pop	4653648	19735402	24034832	21588488	23266394	29014896	33333111	31957806	33496246	35065408	39300205	32891678	27318505	26394347	19479486	13536013	9963871	6726575	4580044
case of NMSC in 2017	2.79219	17.7619	21.6313	25.9062	48.8594	60.9313	93.3327	143.81	184.229	298.056	526.623	759.798	699.354	1303.88	1388.89	1406.39	1415.87	1493.97	1388.21
pop	5351889	23931238	28842375	26591483	27727794	34515110	38605303	38663141	39956042	41246056	46480021	39175921	33671990	31384128	24472174	16823799	11984179	8101104	5636502
case of NMSC in 2018	4.8167	28.7175	31.7266	31.9098	52.6828	58.6757	115.816	170.118	231.745	325.844	613.536	893.211	989.957	1638.25	1869.67	1953.24	1869.53	1889.99	1910.77

## Sheet: Male
year age	0-	1-4	5-9	10-14	15-19	20-24	25-29	30-34	35-39	40-44	45-49	50-54	55-59	60-64	65-69	70-74	75-79	80-84	85+
Incident of NMSC in 2005	0	0	0	0.06	0.09	0.12	0.33	0.3	0.63	1.25	1.54	2.28	3.35	6	7.16	11.36	17.16	20.03	21.4
Incident of NMSC in 2006	0.52	0	0	0	0.18	0.04	0.38	0.2	0.79	1.42	1.43	2.59	2.99	4.53	6.61	13.11	18.14	28.66	34.92
Incident of NMSC in 2007	0	0	0	0	0.09	0.26	0.49	0.42	0.53	1.21	1.76	2.57	3.73	4.26	6.69	10.43	16.01	23.84	30.18
Incident of NMSC in 2008	0	0.1	0	0	0.32	0.27	0.36	0.63	0.9	1.05	1.45	2.95	3.85	5.61	7.5	14.54	17.67	19.97	36.19
Incident of NMSC in 2009	0.31	0	0.05	0.08	0	0.11	0.14	0.45	0.46	0.61	1.28	2.2	2.91	5	6.52	11.14	15.95	22.57	21.44
Incident of NMSC in 2010	0	0.08	0.07	0.09	0.08	0.13	0.31	0.45	0.52	0.97	1.41	1.7	3.34	5.63	7.05	10.96	13.93	25.66	27.92
Incident of NMSC in 2011	0	0.1	0.06	0.15	0.15	0.15	0.23	0.3	0.64	0.92	1.28	2.27	3.26	5.43	7.42	11.58	16.54	24.48	31.08
Incident of NMSC in 2012	0.2	0.05	0.08	0.04	0.06	0.12	0.24	0.49	0.46	0.78	1.59	2.41	3.22	5.96	8.06	9.81	15.71	21.02	25.18
Incident of NMSC in 2013	0.09	0.1	0.07	0.09	0.12	0.17	0.24	0.42	0.61	1.03	1.35	1.97	3.12	5.19	7.21	9.24	16.55	21.56	27.57
Incident of NMSC in 2014	0	0.03	0.04	0.08	0.13	0.17	0.27	0.39	0.57	0.77	1.31	2.1	3.68	5.74	7.63	10.6	14.96	21.77	25.67
Incident of NMSC in 2015	0.06	0.1	0.07	0.08	0.2	0.13	0.28	0.39	0.62	1.05	1.37	2.04	3.35	4.96	7.71	11.14	15.5	19.71	28.31
Incident of NMSC in 2016	0.2	0.05	0.09	0.08	0.15	0.15	0.3	0.42	0.48	0.87	1.29	2.4	3.05	5.34	7.77	10.45	15.94	21.26	26.7
Incident of NMSC in 2017	0	0.1	0.09	0.1	0.25	0.2	0.3	0.47	0.51	0.86	1.35	2.4	2.74	5.6	7.86	11.59	14.09	23.58	30.25
Incident of NMSC in 2018	0.07	0.07	0.15	0.15	0.16	0.15	0.32	0.44	0.59	0.91	1.38	2.4	3.19	5.73	8.28	12.14	16.24	24.42	31.25
	0-	1-4	5-9	10-14	15-19	20-24	25-29	30-34	35-39	40-44	45-49	50-54	55-59	60-64	65-69	70-74	75-79	80-84	85+
pop	173406	795080	1315532	1717937	2195880	2468195	2135309	2297322	2399803	2563943	2461207	2061242	1431317	1033942	991763	853829	536139	264557	130846
case of NMSC in 2005	0	0	0	1.03076	1.97629	2.96183	7.04652	6.89197	15.1188	32.0493	37.9026	46.9963	47.9491	62.0365	71.0102	96.995	92.0015	52.9908	28.001
pop	192243	879471	1343415	1796678	2216555	2566537	2376828	2464449	2669541	2807802	2594751	2319331	1607211	1170392	1058385	930407	589749	289644	140329
case of NMSC in 2006	0.999664	0	0	0	3.9898	1.02661	9.03195	4.9289	21.0894	39.8708	37.1049	60.0707	48.0556	53.0188	69.9592	121.976	106.98	83.012	49.0029
pop	214585	894983	1333850	1761150	2220957	2722091	2457773	2363922	2665650	2737200	2506456	2371821	1687358	1222016	1046599	939824	612209	314649	155744
case of NMSC in 2007	0	0	0	0	1.99886	7.07744	12.0431	9.92847	14.1279	33.1201	44.1136	60.9558	62.9385	52.0579	70.0175	98.0236	98.0147	75.0123	47.0035
pop	230304	988089	1347405	1783907	2207619	2909458	2787889	2530927	2886770	2863495	2897277	2809713	2078657	1479943	1133807	1052543	752806	395524	204464
case of NMSC in 2008	0	0.988089	0	0	7.06438	7.85554	10.0364	15.9448	25.9809	30.0667	42.0105	82.8865	80.0283	83.0248	85.0355	153.04	133.021	78.9861	73.9955
pop	327151	1444017	1900139	2379996	2795480	3790457	3687009	3350468	3687707	3635160	3744392	3370296	2751754	1961417	1458084	1256564	933904	496334	261225
case of NMSC in 2009	1.01417	0	0.95007	1.904	0	4.1695	5.16181	15.0771	16.9635	22.1745	47.9282	74.1465	80.076	98.0708	95.0671	139.981	148.958	112.023	56.0066
pop	553502	2381653	3024624	3502563	3942503	5311134	5202735	4864799	5382560	5466769	5444970	4719319	4126860	2912878	2084787	1752290	1327608	709356	365311
case of NMSC in 2010	0	1.90532	2.11724	3.15231	3.154	6.90447	16.1285	21.8916	27.9893	53.0277	76.7741	80.2284	137.837	163.995	146.977	192.051	184.936	182.021	101.995
pop	684618	2936828	3538965	3921585	4580296	6037264	6017399	5711938	6111802	6410317	6400357	5282669	5024400	3571886	2534278	2021534	1565530	853731	437643
case of NMSC in 2011	0	2.93683	2.12338	5.88238	6.87044	9.0559	13.84	17.1358	39.1155	58.9749	81.9246	119.917	163.795	193.953	188.043	234.094	258.939	208.993	136.019
pop	994252	4074266	4762697	5062836	6243621	8380644	8188498	7792141	8013956	8963360	8642568	6974532	7069983	5083547	3497777	2692482	2112988	1189503	631518
case of NMSC in 2012	1.9885	2.03713	3.81016	2.02513	3.74617	10.0568	19.6524	38.1815	36.8642	69.9142	137.417	168.086	227.653	302.979	281.921	264.132	331.95	250.034	159.016
pop	1120183	4793423	5806795	5683922	6949280	9187448	9218141	8709451	8914855	10196645	9886294	8125627	8211309	6143354	4176473	3104989	2441299	1414709	776142
case of NMSC in 2013	1.00816	4.79342	4.06476	5.11553	8.33914	15.6187	22.1235	36.5797	54.3806	105.025	133.465	160.075	256.193	318.84	301.124	286.901	404.035	305.011	213.982
pop	1492182	6311799	7508364	7183868	8504790	11413925	11962976	10979497	11195114	12704250	12564439	10614514	10017016	8078525	5558957	3999592	3121472	1901893	1090718
case of NMSC in 2014	0	1.89354	3.00335	5.74709	11.0562	19.4037	32.3	42.82	63.8121	97.8227	164.594	222.905	368.626	463.707	424.148	423.957	466.972	414.042	279.987
pop	1603833	7337612	8628305	7984556	9049253	11875899	13463823	12246457	12103610	13662267	14203282	12370248	10663349	9374709	6514220	4665784	3483593	2197248	1334999
case of NMSC in 2015	0.9623	7.33761	6.03981	6.38764	18.0985	15.4387	37.6987	47.7612	75.0424	143.454	194.585	252.353	357.222	464.986	502.246	519.768	539.957	433.078	377.938
pop	2027078	8826047	10617166	9693183	10812109	13604438	15434056	14042473	14671949	15943173	17236389	14678137	12352675	11431650	8173167	5655313	4133505	2657823	1621991
case of NMSC in 2016	4.05416	4.41302	9.55545	7.75455	16.2182	20.4067	46.3022	58.9784	70.4254	138.706	222.349	352.275	376.757	610.45	635.055	590.98	658.881	565.053	433.072
pop	2465356	10544615	12744732	11546149	12216721	14815642	16839085	16005637	16837620	17691143	19764144	16694834	13778674	13250102	9698625	6654237	4725730	3027487	1834427
case of NMSC in 2017	0	10.5446	11.4703	11.5461	30.5418	29.6313	50.5173	75.2265	85.8719	152.144	266.816	400.676	377.536	742.006	762.312	771.226	665.855	713.881	554.914
pop	2831943	12729464	15279403	14201472	14585468	17702871	19615180	19464756	20154570	20862589	23439973	19869722	16963128	15772987	12153174	8276466	5682100	3644185	2259098
case of NMSC in 2018	1.98236	8.91062	22.9191	21.3022	23.3367	26.5543	62.7686	85.6449	118.912	189.85	323.472	476.873	541.124	903.792	1006.28	1004.76	922.773	889.91	705.968

## Sheet: Female
year age	0-	1-4	5-9	10-14	15-19	20-24	25-29	30-34	35-39	40-44	45-49	50-54	55-59	60-64	65-69	70-74	75-79	80-84	85+
Incident of NMSC in 2005	0	0.14	0	0	0.15	0.09	0.24	0.26	0.66	0.86	1.34	1.33	2.63	3.44	5.67	7.65	13.36	12.09	19.94
Incident of NMSC in 2006	0	0.13	0.08	0.18	0.19	0.17	0.26	0.08	0.61	1.01	0.84	1.49	2.96	4	4.89	8.52	10.76	18.85	31.5
Incident of NMSC in 2007	0	0	0.08	0.25	0.05	0.08	0.21	0.3	0.57	0.84	1.12	1.85	2.52	4.32	5.4	9.24	13.06	18.7	31.19
Incident of NMSC in 2008	0.49	0	0	0.12	0.19	0.11	0.19	0.4	0.45	0.75	1.22	1.53	3.34	4.12	5.17	11.11	14.58	19.56	27.52
Incident of NMSC in 2009	0	0.08	0	0.14	0.08	0.06	0.48	0.27	0.41	0.84	0.91	1.32	2.63	3.84	5.36	8.12	12.94	19.03	26.17
Incident of NMSC in 2010	0	0.05	0.06	0.08	0.06	0.1	0.21	0.39	0.56	0.92	0.97	1.54	2.8	3.95	4.53	6.39	12.16	15.8	20.51
Incident of NMSC in 2011	0	0.08	0.06	0.03	0.16	0.27	0.19	0.25	0.64	0.74	1.09	1.46	3.01	4.09	5.93	9.26	12.64	18.88	27.29
Incident of NMSC in 2012	0.23	0	0.02	0.02	0.14	0.27	0.33	0.33	0.52	0.91	1.38	1.81	3.25	4.18	6.49	8.22	13.01	20.02	29.68
Incident of NMSC in 2013	0	0.05	0.06	0.08	0.06	0.1	0.21	0.39	0.56	0.92	0.97	1.54	2.8	3.78	5.36	8.63	12.49	17.42	24.75
Incident of NMSC in 2014	0	0.02	0.11	0.11	0.18	0.19	0.2	0.3	0.56	0.88	1.12	1.81	2.23	4.42	5.88	8.91	12.93	19.49	27.73
Incident of NMSC in 2015	0	0.03	0.03	0.14	0.16	0.17	0.36	0.4	0.57	0.8	1.25	1.82	2.81	4.32	5.83	8.63	13.16	19.7	28.01
Incident of NMSC in 2016	0.22	0.03	0.06	0.12	0.13	0.14	0.35	0.43	0.51	0.76	1.12	2.18	2.46	4.36	6.2	9.47	13.69	20.5	29.28
Incident of NMSC in 2017	0.14	0.08	0.09	0.143	0.16	0.23	0.27	0.43	0.59	0.83	1.34	2.22	2.38	4.28	6.4	9.24	14.32	21.09	30.34
Incident of NMSC in 2018	0.12	0.17	0.07	0.09	0.22	0.18	0.27	0.44	0.58	0.67	1.27	2.15	2.69	4.7	7.01	11.09	15.01	22.44	35.68
	0-	1-4	5-9	10-14	15-19	20-24	25-29	30-34	35-39	40-44	45-49	50-54	55-59	60-64	65-69	70-74	75-79	80-84	85+
pop	155305	704192	1181344	1590127	2066136	2268440	2050701	2269902	2258323	2444537	2381166	2032322	1409502	1075480	1057865	927751	628733	363891	230721
case of NMSC in 2005	0	0.985869	0	0	3.0992	2.0416	4.92168	5.90175	14.9049	21.023	31.9076	27.0299	37.0699	36.9965	59.9809	70.973	83.9987	43.9944	46.0058
pop	174563	785464	1211038	1667036	2129653	2420224	2312567	2449914	2642616	2683690	2503272	2285926	1588109	1198855	1125686	1021043	696740	403278	253930
case of NMSC in 2006	0	1.0211	0.96883	3.00066	4.04634	4.11438	6.01267	1.95993	16.12	27.1053	21.0275	34.0603	47.008	47.9542	55.046	86.9929	74.9692	76.0179	79.9879
pop	191701	797041	1200021	1619203	2109163	2519749	2361136	2337215	2636017	2628619	2414244	2323058	1665629	1250034	1111722	1028102	704616	417135	266072
case of NMSC in 2007	0	0	0.960017	4.04801	1.05458	2.0158	4.95839	7.01164	15.0253	22.0804	27.0395	42.9766	41.9739	54.0015	60.033	94.9966	92.0228	78.0042	82.9879
pop	204918	885202	1215489	1645564	2096264	2723334	2684460	2498796	2870390	2788576	2793057	2739322	2066242	1503302	1200246	1160933	864151	516355	341586
case of NMSC in 2008	1.0041	0	0	1.97468	3.9829	2.99567	5.10047	9.99518	12.9168	20.9143	34.0753	41.9116	69.0125	61.936	62.0527	128.98	125.993	100.999	94.0045
pop	292891	1289140	1711885	2178671	2631293	3564942	3553884	3294092	3643974	3561545	3609939	3268616	2733907	1954947	1492917	1367135	1051034	625393	412763
case of NMSC in 2009	0	1.03131	0	3.05014	2.10503	2.13897	17.0586	8.89405	14.9403	29.917	32.8504	43.1457	71.9018	75.07	80.0204	111.011	136.004	119.012	108.02
pop	486435	2096825	2667249	3129573	3689182	5091617	5055499	4809513	5313020	5371195	5255654	4552651	4084984	2887210	2141523	1908171	1529005	917595	589813
case of NMSC in 2010	0	1.04841	1.60035	2.50366	2.21351	5.09162	10.6165	18.7571	29.7529	49.415	50.9798	70.1108	114.38	114.045	97.011	121.932	185.927	144.98	120.971
pop	612356	2589186	3152099	3501968	4242645	5838711	5908775	5633034	6070466	6349482	6228983	5084474	5008514	3542509	2579211	2169921	1803533	1086017	703547
case of NMSC in 2011	0	2.07135	1.89126	1.05059	6.78823	15.7645	11.2267	14.0826	38.851	46.9862	67.8959	74.2333	150.756	144.889	152.947	200.935	227.967	205.04	191.998
pop	882447	3564903	4204192	4422732	5705686	8044047	7960860	7627051	7913141	8866584	8449493	6699404	6985878	5028979	3543202	2870922	2428431	1507561	983724
case of NMSC in 2012	2.02963	0	0.840838	0.884546	7.98796	21.7189	26.2708	25.1693	41.1483	80.6859	116.603	121.259	227.041	210.211	229.954	235.99	315.939	301.814	291.969
pop	991430	4158047	5132697	4960433	6292296	8800228	9007691	8515951	8773968	10066117	9706885	7816449	8061197	6086285	4237380	3291473	2785738	1762244	1187642
case of NMSC in 2013	0	2.07902	3.07962	3.96835	3.77538	8.80023	18.9162	33.2122	49.1342	92.6083	94.1568	120.373	225.714	230.062	227.124	284.054	347.939	306.983	293.941
pop	1321862	5478844	6650453	6293607	7774163	10856412	11691822	10798011	10983789	12450713	12307504	10246073	9861510	8062979	5626648	4198659	3502144	2318947	1615316
case of NMSC in 2014	0	1.09577	7.3155	6.92297	13.9935	20.6272	23.3836	32.394	61.5092	109.566	137.844	185.454	219.912	356.384	330.847	374.101	452.827	451.963	447.927
pop	1416150	6386000	7640855	6915197	8205951	11296870	13182611	12071550	11876947	13406894	13962710	11997873	10455327	9366577	6588261	4866170	3875659	2670297	1970903
case of NMSC in 2015	0	1.9158	2.29226	9.68128	13.1295	19.2047	47.4574	48.2862	67.6986	107.255	174.534	218.361	293.795	404.636	384.096	419.95	510.037	526.049	552.05
pop	1788641	7681746	9410149	8453698	9821121	12975979	15057787	13846099	14393216	15571517	16937078	14201829	12131389	11386814	8235724	5882212	4579432	3214901	2363767
case of NMSC in 2016	3.93501	2.30452	5.64609	10.1444	12.7675	18.1664	52.7023	59.5382	73.4054	118.344	189.695	309.6	298.432	496.465	510.615	557.045	626.924	659.055	692.111
pop	2188292	9190787	11290100	10042339	11049673	14199254	16494026	15952169	16658626	17374265	19536061	16196844	13539831	13144245	9780861	6881776	5238141	3699088	2745617
case of NMSC in 2017	3.06361	7.35263	10.1611	14.3605	17.6795	32.6583	44.5339	68.5943	98.2859	144.206	261.783	359.57	322.248	562.574	625.975	635.876	750.102	780.138	833.02
pop	2519946	11201774	13562972	12390011	13142326	16812239	18990123	19198385	19801472	20383467	23040048	19306199	16708862	15611141	12319000	8547333	6302079	4456919	3377404
case of NMSC in 2018	3.02394	19.043	9.49408	11.151	28.9131	30.262	51.2733	84.4729	114.849	136.569	292.609	415.083	449.468	733.724	863.562	947.899	945.942	1000.13	1205.06

## Sheet: Urban
year age	0-	1-4	5-9	10-14	15-19	20-24	25-29	30-34	35-39	40-44	45-49	50-54	55-59	60-64	65-69	70-74	75-79	80-84	85+
Incident of NMSC in 2005	0	0.11	0	0.05	0.13	0.13	0.33	0.37	0.82	1.23	1.53	2.01	3.18	4.68	6.65	9.03	14.84	17.2	20.24
Incident of NMSC in 2006	0	0.09	0.06	0.13	0.21	0.12	0.36	0.16	0.72	1.35	1.24	2.02	2.78	4.32	5.55	10.54	13.57	22.86	31.59
Incident of NMSC in 2007	0	0	0.06	0.14	0.06	0.22	0.42	0.48	0.6	1.1	1.6	2.28	3.54	4.55	6.39	10.07	14.96	20.3	30.08
Incident of NMSC in 2008	0.31	0.07	0	0.08	0.33	0.21	0.34	0.68	0.74	0.96	1.42	2.43	3.92	5.33	7.02	12.92	16.31	19.9	30.73
Incident of NMSC in 2009	0.26	0.06	0.05	0.11	0.03	0.12	0.42	0.4	0.45	0.77	1.24	1.87	3.15	4.93	6.31	10.09	14.93	22.27	23.6
Incident of NMSC in 2010	0	0.08	0.03	0.05	0.09	0.13	0.23	0.46	0.6	0.93	1.23	1.95	3.1	5.08	6.26	9.68	13.46	21.66	23.64
Incident of NMSC in 2011	0	0.07	0.08	0.12	0.19	0.22	0.211	0.3	0.76	0.82	1.34	1.81	3.43	5.16	6.82	12.08	15.51	21.09	30.47
Incident of NMSC in 2012	0.24	0.03	0.1	0	0.09	0.25	0.28	0.49	0.65	0.93	1.59	2.38	3.47	5.46	8.44	10.81	16.03	23.41	28.86
Incident of NMSC in 2013	0.11	0.1	0.07	0.12	0.07	0.14	0.27	0.44	0.62	1.02	1.23	1.92	3.24	5.13	7.28	10.78	16.19	20.51	25.81
Incident of NMSC in 2014	0	0.04	0.05	0.17	0.13	0.2	0.24	0.39	0.6	0.97	1.3	2.24	3.06	5.98	7.56	11.04	15.85	20.96	27.03
Incident of NMSC in 2015	0	0.05	0.06	0.15	0.22	0.14	0.37	0.46	0.72	1.05	1.46	2.24	3.68	5.35	7.74	11.47	15.44	20.6	30.15
Incident of NMSC in 2016	0.22	0.04	0.08	0.1	0.12	0.14	0.31	0.45	0.59	0.88	1.22	2.7	3.05	5.29	7.83	10.92	16.09	22.22	29.34
Incident of NMSC in 2017	0.04	0.13	0.06	0.13	0.24	0.23	0.28	0.52	0.62	0.96	1.43	2.47	3.12	5.45	8.14	11.5	15.52	23.94	31.07
Incident of NMSC in 2018	0.08	0.09	0.05	0.08	0.16	0.16	0.31	0.5	0.64	0.8	1.37	2.14	3.32	5.8	8.07	11.91	16.6	24.07	34.56
	0-	1-4	5-9	10-14	15-19	20-24	25-29	30-34	35-39	40-44	45-49	50-54	55-59	60-64	65-69	70-74	75-79	80-84	85+
pop	196647	942781	1595741	2118775	3107960	3716148	3016827	3250134	3419743	3907878	3793112	3177116	2170410	1579718	1578770	1418167	916331	488471	281640
case of NMSC in 2005	0	1.03706	0	1.05939	4.04035	4.83099	9.95553	12.0255	28.0419	48.0669	58.0346	63.86	69.019	73.9308	104.988	128.06	135.984	84.017	57.0039
pop	246212	1144961	1769989	2378075	3303648	4067948	3640345	3712692	4144736	4445006	4123887	3754525	2590995	1896558	1766583	1622114	1061428	568714	319692
case of NMSC in 2006	0	1.03046	1.06199	3.0915	6.93766	4.88154	13.1052	5.94031	29.8421	60.0076	51.1362	75.8414	72.0297	81.9313	98.0454	170.971	144.036	130.008	100.991
pop	256582	1081901	1602218	2115986	3116729	4129958	3561238	3302827	3984412	4168116	3823936	3730955	2625116	1888634	1658869	1588323	1056345	581230	335763
case of NMSC in 2007	0	0	0.961331	2.96238	1.87004	9.08591	14.9572	15.8536	23.9065	45.8493	61.183	85.0658	92.9291	85.9328	106.002	159.944	158.029	117.99	100.998
pop	320424	1390007	1839133	2376365	3290178	4664290	4390705	3807575	4471333	4458786	4593490	4562163	3392635	2384913	1851792	1818933	1343086	753584	449103
case of NMSC in 2008	0.993314	0.973005	0	1.90109	10.8576	9.79501	14.9284	25.8915	33.0879	42.8043	65.2276	110.861	132.991	127.116	129.996	235.006	219.057	149.963	138.009
pop	384131	1691678	2109210	2642449	3526101	5203648	5014122	4284268	4879194	4805714	5095806	4766326	3867286	2676971	1964822	1852949	1433149	803947	487238
case of NMSC in 2009	0.998741	1.01501	1.05461	2.90669	1.05783	6.24438	21.0593	17.1371	21.9564	37.004	63.188	89.1303	121.82	131.975	123.98	186.963	213.969	179.039	114.988
pop	595402	2632533	3255545	3860128	4565411	6802799	6983769	6239770	6843382	6788656	7063029	6244556	5491662	3761637	2700579	2437666	1953659	1107798	660018
case of NMSC in 2010	0	2.10603	0.976664	1.93006	4.10887	8.84364	16.0627	28.7029	41.0603	63.1345	86.8753	121.769	170.242	191.091	169.056	235.966	262.963	239.949	156.028
pop	688959	2995203	3574164	4058756	4822662	6883369	7481728	6978345	7275155	7568451	7754987	6577453	6412883	4457196	3094084	2649561	2211567	1280054	764644
case of NMSC in 2011	0	2.09664	2.85933	4.87051	9.16306	15.1434	15.7864	20.935	55.2912	62.0613	103.917	119.052	219.962	229.991	211.017	320.067	343.014	269.963	232.987
pop	841767	3392704	3857440	4082043	5401778	8120890	8670884	8227366	8033476	8927869	8809992	7386623	7729168	5380756	3603545	2942061	2539566	1542357	959824
case of NMSC in 2012	2.02024	1.01781	3.85744	0	4.8616	20.3022	24.2785	40.3141	52.2176	83.0292	140.079	175.802	268.202	293.789	304.139	318.037	407.092	361.066	277.005
pop	923346	3905782	4570482	4298465	5806288	8703488	9364450	9071652	8690950	9907464	9603439	8401497	8772903	6357947	4218575	3266396	2834701	1774505	1127642
case of NMSC in 2013	1.01568	3.90578	3.19934	5.15816	4.0644	12.1849	25.284	39.9153	53.8839	101.056	118.122	161.309	284.242	326.163	307.112	352.117	458.938	363.951	291.044
pop	1275248	5320656	6113824	5735117	7421242	10996282	12064510	11670562	11256245	12519440	12252736	10961070	10631745	8410046	5702607	4231840	3584481	2356926	1557338
case of NMSC in 2014	0	2.12826	3.05691	9.7497	9.64761	21.9926	28.9548	45.5152	67.5375	121.439	159.286	245.528	325.331	502.921	431.117	467.195	568.14	494.012	420.948
pop	1352817	6032410	6753253	6174671	7672481	10931136	12843924	12617080	11997918	12952773	13175990	12160461	10880355	9368698	6405047	4638105	3782920	2606840	1777977
case of NMSC in 2015	0	3.0162	4.05195	9.26201	16.8795	15.3036	47.5225	58.0386	86.385	136.004	192.369	272.394	400.397	501.225	495.751	531.991	584.083	537.009	536.06
pop	1851490	7766990	9047144	8149691	9641279	13124739	15365949	15194692	15331675	15878586	17148615	14778468	13071712	11910003	8398267	5908537	4605815	3209086	2225832
case of NMSC in 2016	4.07328	3.1068	7.23772	8.14969	11.5695	18.3746	47.6344	68.3761	90.4569	139.732	209.213	399.019	398.687	630.039	657.584	645.212	741.076	713.059	653.059
pop	2253504	9354770	10924785	9467325	10298582	13439991	16221263	16663399	17135841	17062350	19186102	16323797	13891567	13531239	9734324	6650361	5032828	3554380	2519875
case of NMSC in 2017	0.901402	12.1612	6.55487	12.3075	24.7166	30.912	45.4195	86.6497	106.242	163.799	274.361	403.198	433.417	737.453	792.374	764.792	781.095	850.919	782.925
pop	2408681	10546850	12070648	10897060	11359200	14658239	17177709	18467999	19162520	18676972	21022330	17586441	15765361	14871872	11388103	7730530	5542420	3904609	2809937
case of NMSC in 2018	1.92694	9.49216	6.03532	8.71765	18.1747	23.4532	53.2509	92.34	122.64	149.416	288.006	376.35	523.41	862.569	919.02	920.706	920.042	939.839	971.114

## Sheet: Rural
year age	0-	1-4	5-9	10-14	15-19	20-24	25-29	30-34	35-39	40-44	45-49	50-54	55-59	60-64	65-69	70-74	75-79	80-84	85+
Incident of NMSC in 2005	0	0	0	0	0.09	0	0.17	0.08	0.16	0.45	1.14	1.09	2.39	4.72	5.52	11.01	16.09	9.29	21.27
Incident of NMSC in 2006	0.83	0	0	0	0.1	0	0.19	0.08	0.6	0.67	0.72	2.12	3.81	4.02	6.47	11.54	16.88	23.35	37.55
Incident of NMSC in 2007	0	0	0	0.08	0.08	0	0.16	0.07	0.38	0.75	0.91	1.97	1.65	3.43	4.81	8.69	12.29	23.25	33.7
Incident of NMSC in 2008	0	0	0	0	0	0.1	0	0	0.47	0.67	1	1.42	2.13	3.01	3.53	11.91	14.61	18.95	30.94
Incident of NMSC in 2009	0	0	0	0.1	0.05	0	0.04	0.3	0.41	0.63	0.8	1.5	1.85	3.31	5.17	8.3	12.87	16.36	26.24
Incident of NMSC in 2010	0	0.05	0.04	0.22	0.07	0.25	0.27	0.29	0.31	0.74	1.04	1.16	2.87	4.27	4.92	6.38	11.96	16.76	22.7
Incident of NMSC in 2011	0	0.12	0.03	0	0.12	0.2	0.2	0.23	0.47	0.85	0.94	1.98	2.62	4.1	6.44	7.46	12.44	21.83	25.23
Incident of NMSC in 2012	0.19	0.02	0.02	0.06	0.11	0.14	0.29	0.32	0.33	0.76	1.38	1.8	2.96	4.68	6.05	6.94	12.04	16.54	26.55
Incident of NMSC in 2013	0	0.06	0.06	0.06	0.11	0.14	0.18	0.37	0.54	0.94	1.09	1.58	2.64	3.8	5.27	7	12.25	17.68	25.95
Incident of NMSC in 2014	0	0.02	0.09	0.04	0.17	0.16	0.22	0.3	0.54	0.68	1.13	1.65	2.86	4.1	5.91	8.35	11.58	19.96	26.73
Incident of NMSC in 2015	0.06	0.08	0.04	0.08	0.15	0.16	0.28	0.32	0.48	0.81	1.17	1.61	2.45	3.94	5.82	8.34	13.03	18.67	25.79
Incident of NMSC in 2016	0.2	0.03	0.08	0.1	0.15	0.15	0.33	0.39	0.38	0.75	1.19	1.87	2.43	4.387	6.09	8.94	13.27	19.18	26.82
Incident of NMSC in 2017	0.08	0.06	0.11	0.11	0.18	0.2	0.28	0.38	0.48	0.74	1.26	2.15	1.99	4.41	6.12	9.32	12.88	20.27	29.37
Incident of NMSC in 2018	0.1	0.13	0.16	0.15	0.21	0.17	0.28	0.39	0.53	0.78	1.28	2.39	2.61	4.69	7.26	11.35	14.73	22.64	33.26
	0-	1-4	5-9	10-14	15-19	20-24	25-29	30-34	35-39	40-44	45-49	50-54	55-59	60-64	65-69	70-74	75-79	80-84	85+
pop	132064	556491	901135	1189289	1154056	1020487	1169183	1317090	1238383	1100602	1049261	916448	670409	529704	470858	363413	248541	139977	79927
case of NMSC in 2005	0	0	0	0	1.03865	0	1.98761	1.05367	1.98141	4.95271	11.9616	9.98928	16.0228	25.002	25.9914	40.0118	39.9902	13.0039	17.0005
pop	120594	519974	784464	1085639	1042560	918813	1049050	1201671	1167421	1046486	974136	850732	604325	472689	417488	329336	225061	124208	74567
case of NMSC in 2006	1.00093	0	0	0	1.04256	0	1.9932	0.961337	7.00453	7.01146	7.01378	18.0355	23.0248	19.0021	27.0115	38.0054	37.9903	29.0026	27.9999
pop	149716	610158	931680	1264384	1213378	1111889	1257645	1398319	1317286	1197710	1096739	963919	727851	583404	499443	379600	260467	150541	86044
case of NMSC in 2007	0	0	0	1.01151	0.970702	0	2.01223	0.978823	5.00569	8.98283	9.98032	18.9892	12.0095	20.0108	24.0232	32.9872	32.0114	35.0008	28.9968
pop	114798	483284	723761	1053106	1013705	968502	1081644	1222148	1285827	1193285	1096844	986872	752264	598332	482261	394543	273871	158295	96947
case of NMSC in 2008	0	0	0	0	0	0.968502	0	0	6.04339	7.99501	10.9684	14.0136	16.0232	18.0098	17.0238	46.9901	40.0126	29.9969	29.9954
pop	235911	1041479	1502814	1916218	1900672	2151751	2226771	2360292	2452487	2390991	2258525	1872586	1618375	1239393	986179	770750	551789	317780	186750
case of NMSC in 2009	0	0	0	1.91622	0.950336	0	0.890708	7.08088	10.0552	15.0632	18.0682	28.0888	29.9399	41.0239	50.9855	63.9723	71.0152	51.9888	49.0032
pop	444535	1845945	2436328	2772008	3066274	3599952	3274465	3434542	3852198	4049308	3637595	3027414	2720182	2038451	1525731	1222795	902954	519153	295106
case of NMSC in 2010	0	0.922972	0.974531	6.09842	2.14639	8.99988	8.84106	9.96017	11.9418	29.9649	37.831	35.118	78.0692	87.0419	75.066	78.0143	107.993	87.01	66.9891
pop	608015	2530811	3116900	3364797	4000279	4992606	4444446	4366627	4907113	5191348	4874353	3789690	3620031	2657199	2019405	1541894	1157496	659694	376546
case of NMSC in 2011	0	3.03697	0.93507	0	4.80033	9.98521	8.88889	10.0432	23.0634	44.1265	45.8189	75.0359	94.8448	108.945	130.05	115.025	143.993	144.011	95.0026
pop	1034932	4246465	5109449	5403525	6547529	8303801	7478474	7191826	7893621	8902075	8282069	62873713	6326693	4731770	3437434	2621343	2001853	1154707	655418
case of NMSC in 2012	1.96637	0.849293	1.02189	3.24212	7.20228	11.6253	21.6876	23.0138	26.0489	67.6558	114.293	1131.73	187.27	221.447	207.965	181.921	241.023	190.989	174.013
pop	1188267	5045688	6369010	6345890	7435288	9284188	8861382	8153750	8997873	10355298	9989740	7540579	7503803	5871692	4195278	3130066	2392336	1402448	836142
case of NMSC in 2013	0	3.02741	3.82141	3.80753	8.17882	12.9979	15.9505	30.1689	48.5885	97.3398	108.888	119.141	198.1	223.124	221.091	219.105	293.061	247.953	216.979
pop	1538796	6469987	8044993	7742358	8857711	11274055	11590288	10106946	10922658	12635523	12619207	9899517	9246781	7731458	5482998	3966411	3039135	1863914	1148696
case of NMSC in 2014	0	1.294	7.24049	3.09694	15.0581	18.0385	25.4986	30.3208	58.9824	85.9216	142.597	163.342	264.458	316.99	324.045	331.195	351.932	372.037	307.046
pop	1667166	7691202	9515907	8725082	9582723	12241633	13802510	11700927	11982639	14116388	14990002	12207660	10238321	9372558	6697434	4893849	3576332	2260705	1527925
case of NMSC in 2015	1.0003	6.15296	3.80636	6.98007	14.3741	19.5866	38.647	37.443	57.5167	114.343	175.383	196.543	250.839	369.279	389.791	408.147	465.996	422.074	394.052
pop	1964229	8740803	10980171	9977390	10991951	13455678	15125894	12713880	13733490	15636104	17024852	14101498	11412352	10908461	8010624	5628988	4107122	2663639	1759926
case of NMSC in 2016	3.92846	2.62224	8.78414	9.97739	16.4879	20.1835	49.9155	49.5841	52.1873	117.271	202.596	263.698	277.32	478.554	487.847	503.232	545.015	510.886	472.012
pop	2400144	10380632	13110047	12121163	12967812	15574905	17111848	15294407	16360405	18003058	20114103	16567881	13426938	12863108	9745162	6885652	4931043	3172195	2060169
case of NMSC in 2017	1.92012	6.22838	14.4211	13.3333	23.3421	31.1498	47.9132	58.1187	78.5299	133.223	253.438	356.209	267.196	567.263	596.404	641.743	635.118	643.004	605.072
pop	2943208	13384388	16771727	15694423	16368594	19856871	21427594	20195142	20793522	22569084	25457691	21589480	17906629	16512256	13084071	9093269	6441759	4196495	2826565
case of NMSC in 2018	2.94321	17.3997	26.8348	23.5416	34.374	33.7567	59.9973	78.7611	110.206	176.039	325.858	515.989	467.363	774.425	949.904	1032.09	948.871	950.086	940.116
